# Supplementary material for: The Sensory Profiles of Flatbreads Made from Sorghum, Cassava, and Cowpea Flour Used as Wheat Flour Alternatives
Source: Foods. 2021 Dec 14;10(12):3095. doi: 10.3390/foods10123095 (PMC8701489; doi:10.3390/foods10123095)
Supplement: Supplementary file 1 [file foods-10-03095-s001.zip]

Archive with 6 entries (6 files):
- Table S1.pdf
- Table S2.pdf
- Table S3.pdf
- Table S4.pdf
- Table S5.pdf
- Video S1.pdf
